# Supplementary material for: Pharmacokinetics, Pharmacodynamics, and Bioequivalence of Test Insulin Glargine Versus Reference Preparation (Lantus®) in Healthy Male Volunteers—By Euglycemic Clamp Technique
Source: Pharmaceutics. 2025 Mar 25;17(4):418. doi: 10.3390/pharmaceutics17040418 (PMC12030383; doi:10.3390/pharmaceutics17040418)
Supplement: Supplementary file 1 [file pharmaceutics-17-00418-s001.zip]

Archive with 1 entries (1 files):
- pharmaceutics-3492792-supplementary.pdf
